# Supplementary material for: Dynamically Accumulating Homologous Recombination Deficiency Score Served as an Important Prognosis Factor in High-Grade Serous Ovarian Cancer
Source: Front Mol Biosci. 2021 Nov 19;8:762741. doi: 10.3389/fmolb.2021.762741 (PMC8640082; doi:10.3389/fmolb.2021.762741)
Supplement: Supplementary file 1 [file Table2.XLSX]

## Sheet: Sheet1
	TCGA	cancer
1	TCGA-G4-6317	COAD
2	TCGA-06-0125	GBM
3	TCGA-06-0152	GBM
4	TCGA-06-0171	GBM
5	TCGA-06-0190	GBM
6	TCGA-06-0210	GBM
7	TCGA-06-0211	GBM
8	TCGA-06-0221	GBM
9	TCGA-14-0736	GBM
10	TCGA-14-1034	GBM
11	TCGA-19-4065	GBM
12	TCGA-DH-A669	LGG
13	TCGA-DU-5872	LGG
14	TCGA-DU-6397	LGG
15	TCGA-DU-7304	LGG
16	TCGA-FG-5963	LGG
17	TCGA-FG-A4MT	LGG
18	TCGA-TM-A7CF	LGG
19	TCGA-TQ-A7RV	LGG
20	TCGA-TQ-A8XE	LGG
21	TCGA-ZS-A9CF	LIHC
22	TCGA-50-5066	LUAD
23	TCGA-50-5946	LUAD
24	TCGA-K1-A3PN	SARC
25	TCGA-K1-A42X	SARC
26	TCGA-VT-A80J	SARC
27	TCGA-BK-A139	UCEC
