# Supplementary material for: Dynamically Accumulating Homologous Recombination Deficiency Score Served as an Important Prognosis Factor in High-Grade Serous Ovarian Cancer
Source: Front Mol Biosci. 2021 Nov 19;8:762741. doi: 10.3389/fmolb.2021.762741 (PMC8640082; doi:10.3389/fmolb.2021.762741)
Supplement: Supplementary file 2 [file Table3.XLSX]

## Sheet: Supplementary File 3
	hub
1	NCAPG
2	RAD54L
3	CENPE
4	NEK2
5	PBK
6	DLGAP5
7	TTK
8	TOP2A
9	SKA1
10	NCAPH
11	BRIP1
12	DEPDC1
13	POLQ
14	CENPA
15	CDC6
16	CENPF
17	TPX2
18	DDIAS
19	PLK1
20	GTSE1
21	NEIL3
22	RRM2
23	ASPM
24	KIF4A
25	PRR11
26	MKI67
27	HJURP
28	MYBL2
29	KIF2C
30	WDR62
31	CCNA2
32	TRIP13
33	E2F8
34	E2F2
35	EXO1
36	DTL
37	UBE2C
38	CDCA5
39	MELK
40	IQGAP3
41	FOXM1
42	HMMR
43	TROAP
44	E2F7
45	RAD51
46	PIF1
47	KIF23
48	CCNB2
49	ARHGAP11A
50	CDCA8
51	ESCO2
52	CKAP2L
53	CLSPN
54	KIFC1
55	SKA3
56	NUF2
57	BUB1
58	CENPI
59	HASPIN
60	KIF20A
61	MCM10
62	ESPL1
63	KIF18B
64	KIF14
65	CDC45
66	BIRC5
67	TICRR
68	OIP5
69	ERCC6L
70	KIF15
71	SGO1
72	ORC1
73	CDCA3
74	AURKB
75	BUB1B
76	MTFR2
