# Supplementary material for: Dynamically Accumulating Homologous Recombination Deficiency Score Served as an Important Prognosis Factor in High-Grade Serous Ovarian Cancer
Source: Front Mol Biosci. 2021 Nov 19;8:762741. doi: 10.3389/fmolb.2021.762741 (PMC8640082; doi:10.3389/fmolb.2021.762741)
Supplement: Supplementary file 4 [file Table4.XLSX]

## Sheet: Sheet1
	Cancer	TAI	LST	LOH	HRD_score
1	ACC	5.1	3.94444	3.26667	12.3111
2	BLCA	11.5423	9.32836	6.90299	27.7736
3	BRCA	10.1856	8.24905	7.03125	25.4659
4	CESC	8.55068	6.22973	5.41216	20.1926
5	CHOL	7.94444	6.44444	7.47222	21.8611
6	COAD	4.93498	3.73991	3.06502	11.7399
7	DLBC	4.93617	6.02128	3.59574	14.5532
8	ESCA	13.8466	10.3926	9.83436	34.0736
9	GBM	3.02289	3.09683	2.6743	8.79401
10	HNSC	10.2901	7.0735	7.03095	24.3946
11	KICH	1.04545	0.818182	0.818182	2.68182
12	KIRC	2.29341	1.9481	1.81437	6.05589
13	KIRP	1.29123	0.929825	0.996491	3.21754
14	LAML	0.790323	0.798387	0.75	2.33871
15	LGG	3.67568	2.57336	2.3861	8.63514
16	LIHC	7.30411	5.64932	4.7589	17.7123
17	LUAD	10.752	8.14567	6.86811	25.7657
18	LUSC	14.3891	10.0746	10.1452	34.6089
19	MESO	5.17284	7.01235	6.40741	18.5926
20	OV	18.6756	18.4444	9.8853	47.0054
21	PAAD	6.13855	4.07229	5.37349	15.5843
22	PCPG	2.86061	1.70303	3.01818	7.58182
23	PRAD	3.07188	5.43975	3.53066	12.0423
24	READ	6.69325	4.6319	4.1411	15.4663
25	SARC	12.1815	9.77823	8.35081	30.3105
26	SKCM	7.21552	5.93103	4.99784	18.1444
27	STAD	9.75926	8.41204	6.42824	24.5995
28	TGCT	7.4058	6.07246	2.55797	16.0362
29	THCA	0.180085	0.144068	0.146186	0.470339
30	THYM	1.21495	1.07477	0.990654	3.28037
31	UCEC	5.45865	4.31391	3.34774	13.1203
32	UCS	13.8214	10.8929	8.76786	33.4821
33	UVM	2.4125	1.45	1.45	5.3125
