# Supplementary material for: Dynamically Accumulating Homologous Recombination Deficiency Score Served as an Important Prognosis Factor in High-Grade Serous Ovarian Cancer
Source: Front Mol Biosci. 2021 Nov 19;8:762741. doi: 10.3389/fmolb.2021.762741 (PMC8640082; doi:10.3389/fmolb.2021.762741)
Supplement: Supplementary file 5 [file Table1.XLSX]

## Sheet: Sheet1
	ACC	BLCA	BRCA	CESC	CHOL	COAD	DLBC	ESCA	GBM	HNSC	KICH	KIRC	KIRP	LAML	LGG	LIHC	LUAD	LUSC	MESO	OV	PAAD	PCPG	PRAD	READ	SARC	SKCM	STAD	TGCT	THCA	THYM	UCEC	UCS	UVM	Overall
	(N=90)	(N=402)	(N=1056)	(N=296)	(N=36)	(N=446)	(N=47)	(N=163)	(N=568)	(N=517)	(N=66)	(N=501)	(N=285)	(N=124)	(N=518)	(N=365)	(N=508)	(N=496)	(N=81)	(N=558)	(N=166)	(N=165)	(N=473)	(N=163)	(N=248)	(N=464)	(N=432)	(N=138)	(N=472)	(N=107)	(N=532)	(N=56)	(N=80)	(N=10619)
Age
Mean (SD)	47.1 (16.5)	68.1 (10.6)	58.4 (13.3)	48.2 (13.8)	63.0 (12.8)	66.8 (13.1)	56.6 (14.0)	62.5 (11.9)	57.9 (14.5)	61.0 (11.9)	51.5 (14.3)	60.8 (12.1)	61.4 (12.1)	56.8 (15.3)	43.0 (13.4)	59.7 (13.2)	65.4 (10.0)	67.3 (8.60)	63.1 (9.87)	59.8 (11.6)	65.3 (11.1)	47.5 (15.3)	61.0 (6.79)	64.4 (11.9)	60.7 (14.8)	58.3 (15.7)	65.7 (10.7)	31.8 (9.21)	47.1 (15.6)	59.1 (12.9)	64.0 (11.1)	69.8 (9.36)	61.7 (13.9)	59.2 (14.4)
Median [Min, Max]	48.5 [14.0, 83.0]	69.0 [34.0, 90.0]	58.0 [26.0, 90.0]	46.0 [20.0, 88.0]	66.5 [29.0, 82.0]	68.0 [31.0, 90.0]	58.0 [23.0, 82.0]	60.0 [27.0, 90.0]	59.0 [10.0, 89.0]	61.0 [19.0, 90.0]	50.0 [17.0, 86.0]	61.0 [26.0, 90.0]	61.0 [28.0, 88.0]	60.0 [18.0, 88.0]	41.0 [14.0, 87.0]	61.0 [16.0, 90.0]	66.0 [33.0, 88.0]	68.0 [39.0, 90.0]	64.0 [28.0, 81.0]	59.0 [26.0, 89.0]	66.0 [35.0, 88.0]	46.0 [19.0, 83.0]	61.0 [43.0, 78.0]	65.0 [31.0, 90.0]	61.0 [20.0, 90.0]	58.0 [15.0, 90.0]	67.0 [30.0, 90.0]	31.0 [14.0, 67.0]	46.0 [15.0, 89.0]	61.0 [17.0, 84.0]	64.0 [31.0, 90.0]	68.5 [51.0, 90.0]	61.5 [22.0, 86.0]	60.0 [10.0, 90.0]
Missing	0 (0%)	0 (0%)	1 (0.1%)	0 (0%)	0 (0%)	0 (0%)	0 (0%)	0 (0%)	0 (0%)	1 (0.2%)	0 (0%)	0 (0%)	3 (1.1%)	0 (0%)	0 (0%)	1 (0.3%)	18 (3.5%)	9 (1.8%)	0 (0%)	0 (0%)	0 (0%)	0 (0%)	0 (0%)	0 (0%)	0 (0%)	8 (1.7%)	5 (1.2%)	0 (0%)	0 (0%)	1 (0.9%)	3 (0.6%)	0 (0%)	0 (0%)	50 (0.5%)
Gender
FEMALE	59 (65.6%)	106 (26.4%)	1045 (99.0%)	296 (100%)	20 (55.6%)	214 (48.0%)	25 (53.2%)	24 (14.7%)	224 (39.4%)	140 (27.1%)	27 (40.9%)	181 (36.1%)	75 (26.3%)	57 (46.0%)	229 (44.2%)	115 (31.5%)	269 (53.0%)	129 (26.0%)	15 (18.5%)	558 (100%)	73 (44.0%)	89 (53.9%)	0 (0%)	76 (46.6%)	135 (54.4%)	178 (38.4%)	153 (35.4%)	0 (0%)	341 (72.2%)	49 (45.8%)	532 (100%)	56 (100%)	35 (43.8%)	5525 (52.0%)
MALE	31 (34.4%)	296 (73.6%)	11 (1.0%)	0 (0%)	16 (44.4%)	232 (52.0%)	22 (46.8%)	139 (85.3%)	344 (60.6%)	377 (72.9%)	39 (59.1%)	320 (63.9%)	210 (73.7%)	67 (54.0%)	289 (55.8%)	250 (68.5%)	239 (47.0%)	367 (74.0%)	66 (81.5%)	0 (0%)	93 (56.0%)	76 (46.1%)	473 (100%)	87 (53.4%)	113 (45.6%)	286 (61.6%)	279 (64.6%)	138 (100%)	131 (27.8%)	58 (54.2%)	0 (0%)	0 (0%)	45 (56.2%)	5094 (48.0%)
Stage
0	0 (0%)	0 (0%)	0 (0%)	0 (0%)	0 (0%)	0 (0%)	0 (0%)	0 (0%)	0 (0%)	0 (0%)	0 (0%)	0 (0%)	0 (0%)	0 (0%)	0 (0%)	0 (0%)	0 (0%)	0 (0%)	0 (0%)	0 (0%)	0 (0%)	0 (0%)	0 (0%)	0 (0%)	0 (0%)	7 (1.5%)	0 (0%)	50 (36.2%)	0 (0%)	0 (0%)	0 (0%)	0 (0%)	0 (0%)	57 (0.5%)
I	9 (10.0%)	2 (0.5%)	174 (16.5%)	0 (0%)	19 (52.8%)	75 (16.8%)	0 (0%)	17 (10.4%)	0 (0%)	26 (5.0%)	21 (31.8%)	245 (48.9%)	170 (59.6%)	0 (0%)	0 (0%)	171 (46.8%)	276 (54.3%)	239 (48.2%)	10 (12.3%)	0 (0%)	20 (12.0%)	0 (0%)	0 (0%)	30 (18.4%)	0 (0%)	76 (16.4%)	57 (13.2%)	56 (40.6%)	268 (56.8%)	0 (0%)	0 (0%)	0 (0%)	0 (0%)	1961 (18.5%)
II	43 (47.8%)	128 (31.8%)	599 (56.7%)	0 (0%)	9 (25.0%)	170 (38.1%)	0 (0%)	67 (41.1%)	0 (0%)	71 (13.7%)	25 (37.9%)	54 (10.8%)	20 (7.0%)	0 (0%)	0 (0%)	86 (23.6%)	118 (23.2%)	161 (32.5%)	16 (19.8%)	0 (0%)	134 (80.7%)	0 (0%)	0 (0%)	51 (31.3%)	0 (0%)	139 (30.0%)	128 (29.6%)	11 (8.0%)	48 (10.2%)	0 (0%)	0 (0%)	0 (0%)	39 (48.8%)	2117 (19.9%)
III	18 (20.0%)	137 (34.1%)	242 (22.9%)	0 (0%)	1 (2.8%)	127 (28.5%)	0 (0%)	50 (30.7%)	0 (0%)	81 (15.7%)	14 (21.2%)	123 (24.6%)	51 (17.9%)	0 (0%)	0 (0%)	80 (21.9%)	81 (15.9%)	85 (17.1%)	39 (48.1%)	0 (0%)	3 (1.8%)	0 (0%)	0 (0%)	49 (30.1%)	0 (0%)	167 (36.0%)	177 (41.0%)	14 (10.1%)	100 (21.2%)	0 (0%)	0 (0%)	0 (0%)	36 (45.0%)	1675 (15.8%)
IV	18 (20.0%)	133 (33.1%)	18 (1.7%)	0 (0%)	7 (19.4%)	63 (14.1%)	0 (0%)	8 (4.9%)	0 (0%)	265 (51.3%)	6 (9.1%)	76 (15.2%)	15 (5.3%)	0 (0%)	0 (0%)	4 (1.1%)	25 (4.9%)	7 (1.4%)	16 (19.8%)	0 (0%)	6 (3.6%)	0 (0%)	0 (0%)	25 (15.3%)	0 (0%)	23 (5.0%)	43 (10.0%)	0 (0%)	54 (11.4%)	0 (0%)	0 (0%)	0 (0%)	4 (5.0%)	816 (7.7%)
X	0 (0%)	0 (0%)	12 (1.1%)	0 (0%)	0 (0%)	0 (0%)	0 (0%)	0 (0%)	0 (0%)	0 (0%)	0 (0%)	0 (0%)	0 (0%)	0 (0%)	0 (0%)	0 (0%)	0 (0%)	0 (0%)	0 (0%)	0 (0%)	0 (0%)	0 (0%)	0 (0%)	0 (0%)	0 (0%)	0 (0%)	0 (0%)	0 (0%)	0 (0%)	0 (0%)	0 (0%)	0 (0%)	0 (0%)	12 (0.1%)
Missing	2 (2.2%)	2 (0.5%)	11 (1.0%)	296 (100%)	0 (0%)	11 (2.5%)	47 (100%)	21 (12.9%)	568 (100%)	74 (14.3%)	0 (0%)	3 (0.6%)	29 (10.2%)	124 (100%)	518 (100%)	24 (6.6%)	8 (1.6%)	4 (0.8%)	0 (0%)	558 (100%)	3 (1.8%)	165 (100%)	473 (100%)	8 (4.9%)	248 (100%)	52 (11.2%)	27 (6.2%)	7 (5.1%)	2 (0.4%)	107 (100%)	532 (100%)	56 (100%)	1 (1.2%)	3981 (37.5%)
Status
Alive	57 (63.3%)	226 (56.2%)	910 (86.2%)	228 (77.0%)	18 (50.0%)	347 (77.8%)	39 (83.0%)	94 (57.7%)	99 (17.4%)	300 (58.0%)	56 (84.8%)	331 (66.1%)	243 (85.3%)	35 (28.2%)	388 (74.9%)	237 (64.9%)	329 (64.8%)	280 (56.5%)	13 (16.0%)	225 (40.3%)	73 (44.0%)	157 (95.2%)	464 (98.1%)	137 (84.0%)	155 (62.5%)	243 (52.4%)	265 (61.3%)	134 (97.1%)	459 (97.2%)	98 (91.6%)	442 (83.1%)	22 (39.3%)	57 (71.2%)	7161 (67.4%)
Dead	33 (36.7%)	176 (43.8%)	146 (13.8%)	68 (23.0%)	18 (50.0%)	99 (22.2%)	8 (17.0%)	69 (42.3%)	468 (82.4%)	217 (42.0%)	10 (15.2%)	170 (33.9%)	42 (14.7%)	89 (71.8%)	130 (25.1%)	128 (35.1%)	179 (35.2%)	216 (43.5%)	68 (84.0%)	332 (59.5%)	93 (56.0%)	8 (4.8%)	9 (1.9%)	26 (16.0%)	93 (37.5%)	221 (47.6%)	166 (38.4%)	4 (2.9%)	13 (2.8%)	9 (8.4%)	90 (16.9%)	34 (60.7%)	23 (28.8%)	3455 (32.5%)
Missing	0 (0%)	0 (0%)	0 (0%)	0 (0%)	0 (0%)	0 (0%)	0 (0%)	0 (0%)	1 (0.2%)	0 (0%)	0 (0%)	0 (0%)	0 (0%)	0 (0%)	0 (0%)	0 (0%)	0 (0%)	0 (0%)	0 (0%)	1 (0.2%)	0 (0%)	0 (0%)	0 (0%)	0 (0%)	0 (0%)	0 (0%)	1 (0.2%)	0 (0%)	0 (0%)	0 (0%)	0 (0%)	0 (0%)	0 (0%)	3 (0.0%)
HRD_score
Mean (SD)	12.3 (12.3)	27.8 (16.7)	25.5 (20.2)	20.2 (12.2)	21.9 (9.88)	11.7 (9.90)	14.6 (9.49)	34.1 (14.3)	8.79 (6.99)	24.4 (13.6)	2.68 (5.58)	6.06 (5.25)	3.22 (5.88)	2.34 (4.19)	8.64 (6.88)	17.7 (10.9)	25.8 (15.1)	34.6 (15.1)	18.6 (10.4)	47.0 (20.6)	15.6 (12.3)	7.58 (6.08)	12.0 (9.75)	15.5 (9.52)	30.3 (19.9)	18.1 (11.3)	24.6 (19.3)	16.0 (8.27)	0.470 (1.42)	3.28 (4.85)	13.1 (17.9)	33.5 (16.2)	5.31 (3.94)	18.7 (17.8)
Median [Min, Max]	9.00 [0, 60.0]	26.0 [0, 101]	20.0 [0, 89.0]	18.0 [0, 68.0]	23.0 [0, 46.0]	10.0 [0, 64.0]	14.0 [0, 54.0]	34.0 [0, 73.0]	7.00 [0, 39.0]	24.0 [0, 72.0]	0 [0, 32.0]	5.00 [0, 53.0]	0 [0, 42.0]	0 [0, 20.0]	7.00 [0, 42.0]	16.0 [0, 63.0]	24.0 [0, 78.0]	34.0 [0, 85.0]	17.0 [0, 45.0]	46.0 [1.00, 99.0]	15.0 [0, 62.0]	7.00 [0, 39.0]	11.0 [0, 58.0]	15.0 [0, 61.0]	30.5 [0, 81.0]	16.0 [0, 69.0]	23.5 [0, 97.0]	15.0 [1.00, 38.0]	0 [0, 11.0]	1.00 [0, 22.0]	3.00 [0, 85.0]	34.0 [2.00, 77.0]	4.00 [0, 17.0]	14.0 [0, 101]
